# Supplementary material for: Functional Studies and Expression Characteristics of the Vacuolar Sugar Transporter CoSWEET2a in Camellia oleifera
Source: Plants (Basel). 2025 Aug 22;14(17):2618. doi: 10.3390/plants14172618 (PMC12430227; doi:10.3390/plants14172618)
Supplement: Supplementary file 1 [file plants-14-02618-s001.zip]

Archive with 1 entries (1 files):
- CoSWEET2a-plants-supplementary.pdf
